# Supplementary material for: Scutellarein Suppresses the Production of ROS and Inflammatory Mediators of LPS-Activated Bronchial Epithelial Cells and Attenuates Acute Lung Injury in Mice
Source: Antioxidants (Basel). 2024 Jun 12;13(6):710. doi: 10.3390/antiox13060710 (PMC11200809; doi:10.3390/antiox13060710)
Supplement: Supplementary file 1 [file antioxidants-13-00710-s001.zip]

Archive with 1 entries (1 files):
- antioxidants-3020277-supplementary.pdf
